# Supplementary material for: Impact of Third-Generation Cephalosporin Resistance on Recurrence in Children with Febrile Urinary Tract Infections
Source: J Pers Med. 2022 May 10;12(5):773. doi: 10.3390/jpm12050773 (PMC9144345; doi:10.3390/jpm12050773)
Supplement: Supplementary file 1 [file jpm-12-00773-s001.zip]

Archive with 1 entries (1 files):
- jpm-1680260-supplementary.pdf
